# Supplementary material for: Microwave-Assisted Extraction Optimization and Effect of Drying Temperature on Catechins, Procyanidins and Theobromine in Cocoa Beans
Source: Molecules. 2023 Apr 27;28(9):3755. doi: 10.3390/molecules28093755 (PMC10180166; doi:10.3390/molecules28093755)
Supplement: Supplementary file 1 [file molecules-28-03755-s001.zip]

Archive with 1 entries (1 files):
- molecules-2311355-supplementary.pdf
